# Supplementary material for: Variant-to-gene mapping followed by cross-species genetic screening identifies GPI-anchor biosynthesis as a regulator of sleep
Source: Sci Adv. 2023 Jan 6;9(1):eabq0844. doi: 10.1126/sciadv.abq0844 (PMC9821868; doi:10.1126/sciadv.abq0844)
Supplement: Supplementary file 2 — Tables S1 to S4 [file sciadv.abq0844_tables_s1_to_s4.zip]

Archive with 4 entries (4 files):
- sciadv.abq0844_table_s1.xlsx
- sciadv.abq0844_table_s2.xlsx
- sciadv.abq0844_table_s3.xlsx
- sciadv.abq0844_table_s4.csv
